# Supplementary material for: In Search of Better Peptide-(Derived from PD-L2)-Based Immune Checkpoint Inhibitors
Source: Biomolecules. 2024 May 18;14(5):597. doi: 10.3390/biom14050597 (PMC11118832; doi:10.3390/biom14050597)
Supplement: Supplementary file 1 [file biomolecules-14-00597-s001.zip]

Archive with 1 entries (1 files):
- biomolecules-2984796-Supplementary.pdf
